# Supplementary material for: High expression of TACC3 in esophageal squamous cell carcinoma correlates with poor prognosis
Source: Oncotarget. 2015 Feb 10;6(9):6850–61. doi: 10.18632/oncotarget.3190 (PMC4466654; doi:10.18632/oncotarget.3190)
Supplement: Supplementary file 1 [file oncotarget-06-6850-s001.xlsx]

## Sheet: Sheet1
Supplementary Table S1 The IRS of all patients
ID	IRS (T, %)	IRS (N, %)
37	20	10
39	30	2
43	105	4
44	90	5
45	20	5
46	60	10
47	120	4
49	130	4
50	90	15
52	30	4
54	20	10
55	40	15
56	105	10
57	16	4
58	15	10
59	270	2
60	90	4
61	30	6
63	60	15
65	20	6
66	45	4
67	60	15
68	30	4
69	90	6
70	270	6
71	105	2
72	40	4
73	40	10
74	30	15
75	20	6
76	90	6
77	75	2
79	225	6
80	180	6
81	60	15
83	120	6
84	75	4
85	60	15
86	90	4
87	150	15
89	90	10
90	60	2
91	40	10
92	10	2
95	105	2
96	60	4
97	60	2
98	60	4
99	60	4
100	10	6
102	80	15
103	105	15
104	45	4
105	60	10
106	60	2
107	75	4
109	60	10
110	60	10
111	60	6
112	120	1
113	15	5
115	105	6
117	120	4
119	40	4
121	45	5
124	60	2
125	30	4
127	30	6
128	30	4
129	50	10
130	45	5
131	20	2
132	60	4
133	40	4
134	30	4
137	75	6
138	90	4
140	40	4
142	30	4
143	30	4
145	30	6
146	120	4
148	90	4
149	150	6
151	30	6
152	120	2
153	105	4
155	60	10
156	30	6
157	180	6
158	150	6
159	120	6
160	75	4
161	210	4
162	45	4
163	60	4
164	30	4
165	45	4
166	30	4
167	45	4
168	16	1
169	60	4
170	225	4
171	50	4
172	20	2
173	75	4
174	195	6
175	60	10
176	135	2
177	60	4
178	180	6
179	40	6
180	90	2
181	105	6
183	120	6
185	90	6
186	50	2
187	20	4
188	75	4
190	45	6
191	105	6
193	30	4
195	90	2
197	180	4
198	60	4
199	30	6
200	35	2
201	150	4
202	20	6
203	40	6
204	255	6
206	30	4
207	75	4
209	45	6
210	40	4
211	40	4
213	90	6
214	60	6
215	60	4
217	80	4
218	90	6
219	45	6
220	120	4
221	90	2
222	60	6
224	30	4
225	60	6
226	40	10
228	45	2
229	30	6
230	60	6
231	30	2
234	60	4
235	30	2
236	10	2
237	20	2
238	20	4
239	60	4
240	105	2
241	90	6
242	80	10
243	150	2
244	60	6
245	45	6
38	10
40	60
41	30
42	60
48	180
51	40
53	90
62	60
64	75
78	45
82	90
88	20
93	70
94	60
101	40
108	180
114	60
116	60
118	30
120	195
122	75
123	45
126	30
135	120
136	45
139	180
141	210
144	20
147	30
150	40
154	75
182	15
184	90
189	40
192	15
194	135
196	90
205	40
208	60
212	40
216	30
223	60
227	90
232	210
233	75
IRS, immunoreactivity score; N, matched noncancerous tissue; T, tumor tissue
